# Supplementary material for: DNA and RNA-sequence based GWAS highlights membrane-transport genes as key modulators of milk lactose content
Source: BMC Genomics. 2017 Dec 15;18:968. doi: 10.1186/s12864-017-4320-3 (PMC5731188; doi:10.1186/s12864-017-4320-3)
Supplement: Supplementary file 3 — Table S3. Tag-variant results for LC and LY QTL peaks in the validation data set. (XLSX 7 kb) [file 12864_2017_4320_MOESM3_ESM.xlsx]

## Sheet: Sheet1
	Validation Set Results
	LC QTL Tag Variants
	SNP	Chr	BP	Beta	SE	χ2	Pvalue
	rs43282035	chr1	154129694	0.01576	0.001552	103.159	3.09284e-24
	rs208702482	chr2	127636143	0.014383	0.001603	80.549	2.83588e-19
	rs211336034	chr3	15545759	0.012647	0.001307	93.6223	3.8187e-22
	rs109613143	chr3	53836932	0.013157	0.001327	98.3402	3.5234e-23
	rs377953581	chr5	21126506	0.001604	0.001281	1.56912	0.210335
	rs137534989	chr5	31651666	0.012647	0.001284	97.009	6.90138e-23
	rs383349320	chr5	43992314	0.009454	0.0015	39.7358	2.90752e-10
	rs43702337	chr6	38027010	0.322805	0.00856	1422.25	0
	rs478177439	chr6	89079305	0.01767	0.001567	127.146	1.72592e-29
	rs210686953	chr7	8755954	0.008682	0.001315	43.6061	4.01576e-11
	rs137774567	chr10	2135592	0.008629	0.001397	38.127	6.62855e-10
	rs211369213	chr15	28471063	0.03274	0.002315	200.067	2.01894e-45
	rs109379517	chr16	24990281	0.016151	0.001431	127.298	1.59845e-29
	rs380467601	chr16	67700602	0.01322	0.001321	100.123	1.43199e-23
	rs134672113	chr17	56464057	0.006541	0.001328	24.2745	8.35381e-07
	rs109514832	chr19	33511858	0.017428	0.001345	167.89	2.13757e-38
	Chr19:42931528	chr19	42931528	0.026644	0.00231	133.082	8.67538e-31
	rs41923843	chr19	61134515	0.017011	0.001388	150.122	1.63009e-34
	rs135934727	chr20	58449013	0.016593	0.001524	118.51	1.34044e-27
	rs209987511	chr27	36183060	0.017856	0.001327	181.154	2.71363e-41
	rs110674951	chr28	6556095	0.015864	0.001283	152.962	3.90419e-35
	rs378183369	chr29	9563396	0.029738	0.001475	406.314	2.32481e-90
	LY QTL Tag Variants
	SNP	Chr	BP	Beta	SE	χ2	Pvalue
	rs211210569	chr5	93945738	0.013629	0.001274	114.358	1.08782e-26
	rs210726760	chr11	63450946	0.008617	0.00146	34.829	3.59976e-09
	rs109234250	chr14	1802265	0.035765	0.001255	812.684	9.42871e-179
	rs208881195	chr20	31690645	0.00703	0.001216	33.3948	7.52269e-09
	rs208730573	chr26	22954045	0.006454	0.001341	23.1541	1.49526e-06
