# Supplementary material for: DNA and RNA-sequence based GWAS highlights membrane-transport genes as key modulators of milk lactose content
Source: BMC Genomics. 2017 Dec 15;18:968. doi: 10.1186/s12864-017-4320-3 (PMC5731188; doi:10.1186/s12864-017-4320-3)
Supplement: Supplementary file 4 — Table S4. Associations between tag variants and milk phenotypes. Tag variants represent the 26 validated QTL detected for the LC and LY phenotypes. Phenotypes are milk yield (litres/day), milk fat and milk protein yield (kg/day) and milk fat and protein concentrations (percentage). (XLSX 42 kb) [file 12864_2017_4320_MOESM4_ESM.xlsx]

## Sheet: Summary
			Fat Yield		Protein Yield		Milk Yield		Fat Concentration		Protein Concentration
SNP	Chr	BP	Effect ± SE	P Value	Effect ± SE	P Value	Effect ± SE	P Value	Effect ± SE	P Value	Effect ± SE	P Value
rs43282035	chr1	154129694	-0.0027±0.0017	0.107668	-0.0038±0.0011	0.000615576	-0.054±0.0325	0.0966493	0.0024±0.0088	0.780834	-0.0136±0.0033	3.77429e-05
rs208702482	chr2	127636143	0.0054±0.0017	0.00196098	0.0001±0.0012	0.956458	-0.0178±0.0336	0.596103	0.0355±0.0091	9.12744e-05	0.0038±0.0034	0.262552
rs211336034	chr3	15545759	-0.0033±0.0014	0.0225076	0.0026±0.001	0.00720527	-0.0098±0.0276	0.722342	-0.0231±0.0074	0.0018973	0.0194±0.0028	5.36414e-12
rs109613143	chr3	53836932	0.0005±0.0014	0.734015	0.0023±0.001	0.0161591	0.107±0.0279	0.000121471	-0.0379±0.0075	4.49886e-07	-0.0133±0.0028	2.70607e-06
rs377953581	chr5	21126506	0±0.0014	0.990261	0.0002±0.0009	0.850012	-0.0287±0.0266	0.280622	0.0199±0.0072	0.00563708	0.0076±0.0027	0.00527482
rs137534989	chr5	31651666	0.0007±0.0014	0.620634	0.0017±0.0009	0.0598266	0.0444±0.0268	0.0970315	-0.0056±0.0072	0.434441	0.0007±0.0027	0.79703
rs383349320	chr5	43992314	-0.0033±0.0016	0.044267	-0.0005±0.0011	0.660979	-0.0379±0.0312	0.22411	-0.0132±0.0084	0.116906	0.0035±0.0032	0.267328
rs211210569	chr5	93945738	-0.0025±0.0014	0.082744	0.0058±0.001	1.42727e-09	0.2971±0.0279	1.98467e-26	-0.1172±0.0075	1.4447e-54	-0.0366±0.0028	7.21741e-38
rs43702337	chr6	38027010	-0.0185±0.0081	0.0217386	-0.0095±0.0054	0.077088	0.7461±0.1557	1.63885e-06	-0.3838±0.042	5.78924e-20	-0.2442±0.0159	1.68714e-53
rs478177439	chr6	89079305	-0.0013±0.0017	0.443083	0.0036±0.0011	0.0011719	0.117±0.0324	0.000312267	-0.0531±0.0087	1.27349e-09	-0.0081±0.0033	0.0142121
rs210686953	chr7	8755954	0.003±0.0014	0.0331614	0.0018±0.0009	0.0536989	0.0599±0.0274	0.0286855	0.0015±0.0074	0.838889	-0.0042±0.0028	0.133451
rs137774567	chr10	2135592	-0.0003±0.0015	0.816965	0.0011±0.001	0.257457	0.0115±0.0289	0.689461	-0.0088±0.0078	0.257147	0.0049±0.0029	0.0987993
rs210726760	chr11	63450946	0.0027±0.0017	0.0990739	0.003±0.0011	0.00638911	0.1816±0.0321	1.60564e-08	-0.0484±0.0087	2.29343e-08	-0.0259±0.0033	2.44073e-15
rs109234250	chr14	1802265	0.0214±0.0014	1.45879e-51	-0.0152±0.0009	4.16952e-58	-0.731±0.0274	1.08914e-156	0.3938±0.0074	0	0.0853±0.0028	1.25338e-204
rs211369213	chr15	28471063	-0.0032±0.0024	0.180604	0.0007±0.0016	0.671915	-0.1115±0.0462	0.0158792	0.0057±0.0125	0.645702	0.0295±0.0047	3.72257e-10
rs109379517	chr16	24990281	0.0003±0.0015	0.835631	0.001±0.001	0.327131	0.0289±0.0298	0.330815	-0.0065±0.008	0.417687	0.0009±0.003	0.777203
rs380467601	chr16	67700602	-0.0009±0.0015	0.545062	-0.0006±0.001	0.56077	0.0175±0.028	0.531504	-0.0135±0.0076	0.0738024	-0.0095±0.0029	0.000854942
rs134672113	chr17	56464057	0.0011±0.0014	0.432258	0.0016±0.0009	0.0840264	0.0996±0.0272	0.000249104	-0.0342±0.0073	3.05925e-06	-0.0164±0.0028	3.37671e-09
rs109514832	chr19	33511858	-0.0033±0.0015	0.023138	-0.001±0.001	0.302956	0.0073±0.0284	0.797945	-0.0267±0.0077	0.000485375	-0.0075±0.0029	0.00956197
rs517084099	chr19	42931528	0.0029±0.0027	0.29165	-0.0014±0.0018	0.432073	0.0913±0.0526	0.082769	-0.0169±0.0142	0.233845	-0.0398±0.0054	1.15168e-13
rs41923843	chr19	61134515	0.0027±0.0015	0.0710795	-0.0001±0.001	0.944897	0.0195±0.0288	0.499109	0.0137±0.0078	0.0779089	-0.0048±0.0029	0.0984414
rs208881195	chr20	31690645	-0.0063±0.0014	5.86428e-06	-0.0049±0.0009	1.51624e-07	-0.19±0.0268	1.37645e-12	0.034±0.0072	2.48641e-06	0.019±0.0027	3.62518e-12
rs135934727	chr20	58449013	-0.005±0.0016	0.002436	-0.0033±0.0011	0.00280162	-0.1353±0.0317	1.9117e-05	0.0088±0.0085	0.301927	0.0137±0.0032	2.0886e-05
rs208730573	chr26	22954045	0.0012±0.0015	0.410452	0.003±0.001	0.00254293	0.1781±0.0283	3.3362e-10	-0.0612±0.0076	1.1577e-15	-0.0277±0.0029	9.94699e-22
rs209987511	chr27	36183060	-0.0079±0.0015	6.28018e-08	0.0036±0.001	0.000175308	0.1±0.0281	0.000369918	-0.0957±0.0076	1.31857e-36	-0.0028±0.0029	0.32171
rs110674951	chr28	6556095	-0.0041±0.0013	0.00253251	-0.0027±0.0009	0.00304718	-0.0571±0.026	0.0280451	0.0045±0.007	0.523509	-0.0002±0.0026	0.929701
rs378183369	chr29	9563396	0.0018±0.0016	0.257597	0.0031±0.0011	0.00450733	0.0031±0.0314	0.920806	0.0067±0.0085	0.429602	0.019±0.0032	2.9584e-09

## Sheet: Fat
SNP	Chr	BP	Beta	SE	Chi2	Pval		BetaSign	BetaPmSe
rs43282035	chr1	154129694	0.002708	0.001683	2.58813	0.107668		-0.002708	-0.0027±0.0017
rs208702482	chr2	127636143	0.005389	0.001741	9.58571	0.00196098		0.005389	0.0054±0.0017
rs211336034	chr3	15545759	-0.003261	0.001429	5.20611	0.0225076		-0.003261	-0.0033±0.0014
rs109613143	chr3	53836932	0.00049	0.001442	0.115457	0.734015		0.00049	0.0005±0.0014
rs377953581	chr5	21126506	-1.7e-05	0.001377	0.000149	0.990261		-1.7e-05	0±0.0014
rs137534989	chr5	31651666	-0.000686	0.001386	0.244978	0.620634		0.000686	0.0007±0.0014
rs383349320	chr5	43992314	-0.00325	0.001616	4.04635	0.044267		-0.00325	-0.0033±0.0016
rs211210569	chr5	93945738	-0.002508	0.001446	3.01016	0.082744		-0.002508	-0.0025±0.0014
rs43702337	chr6	38027010	-0.018495	0.008059	5.26658	0.0217386		-0.018495	-0.0185±0.0081
rs478177439	chr6	89079305	-0.001288	0.00168	0.588285	0.443083		-0.001288	-0.0013±0.0017
rs210686953	chr7	8755954	0.003019	0.001417	4.53743	0.0331614		0.003019	0.003±0.0014
rs137774567	chr10	2135592	-0.000346	0.001494	0.053569	0.816965		-0.000346	-0.0003±0.0015
rs210726760	chr11	63450946	0.002744	0.001664	2.72039	0.0990739		0.002744	0.0027±0.0017
rs109234250	chr14	1802265	-0.02144	0.001419	228.218	1.45879e-51		0.02144	0.0214±0.0014
rs211369213	chr15	28471063	-0.003206	0.002394	1.79265	0.180604		-0.003206	-0.0032±0.0024
rs109379517	chr16	24990281	0.00032	0.001541	0.04305	0.835631		0.00032	0.0003±0.0015
rs380467601	chr16	67700602	-0.000879	0.001452	0.366239	0.545062		-0.000879	-0.0009±0.0015
rs134672113	chr17	56464057	0.001105	0.001407	0.616748	0.432258		0.001105	0.0011±0.0014
rs109514832	chr19	33511858	0.003342	0.001471	5.15812	0.023138		-0.003342	-0.0033±0.0015
rs517084099	chr19	42931528	0.002874	0.002726	1.11199	0.29165		0.002874	0.0029±0.0027
rs41923843	chr19	61134515	-0.002689	0.00149	3.25791	0.0710795		0.002689	0.0027±0.0015
rs208881195	chr20	31690645	0.006289	0.001388	20.532	5.86428e-06		-0.006289	-0.0063±0.0014
rs135934727	chr20	58449013	-0.004969	0.001639	9.18805	0.002436		-0.004969	-0.005±0.0016
rs208730573	chr26	22954045	0.001208	0.001467	0.67749	0.410452		0.001208	0.0012±0.0015
rs209987511	chr27	36183060	-0.007867	0.001454	29.275	6.28018e-08		-0.007867	-0.0079±0.0015
rs110674951	chr28	6556095	0.004064	0.001346	9.11696	0.00253251		-0.004064	-0.0041±0.0013
rs378183369	chr29	9563396	0.001838	0.001623	1.28163	0.257597		0.001838	0.0018±0.0016

## Sheet: Protein
SNP	Chr	BP	Beta	SE	Chi2	Pval		BetaSign	BetaPmSe
rs43282035	chr1	154129694	0.003842	0.001122	11.7283	0.000615576		-0.003842	-0.0038±0.0011
rs208702482	chr2	127636143	6.3e-05	0.00116	0.002981	0.956458		6.3e-05	0.0001±0.0012
rs211336034	chr3	15545759	0.00256	0.000953	7.22107	0.00720527		0.00256	0.0026±0.001
rs109613143	chr3	53836932	0.002312	0.000961	5.78548	0.0161591		0.002312	0.0023±0.001
rs377953581	chr5	21126506	0.000174	0.000918	0.03576	0.850012		0.000174	0.0002±0.0009
rs137534989	chr5	31651666	-0.001739	0.000924	3.54218	0.0598266		0.001739	0.0017±0.0009
rs383349320	chr5	43992314	-0.000472	0.001077	0.192337	0.660979		-0.000472	-0.0005±0.0011
rs211210569	chr5	93945738	0.005833	0.000964	36.6312	1.42727e-09		0.005833	0.0058±0.001
rs43702337	chr6	38027010	-0.009498	0.005372	3.12525	0.077088		-0.009498	-0.0095±0.0054
rs478177439	chr6	89079305	0.003635	0.00112	10.5341	0.0011719		0.003635	0.0036±0.0011
rs210686953	chr7	8755954	0.001823	0.000945	3.72204	0.0536989		0.001823	0.0018±0.0009
rs137774567	chr10	2135592	0.001128	0.000996	1.28238	0.257457		0.001128	0.0011±0.001
rs210726760	chr11	63450946	0.003025	0.001109	7.43715	0.00638911		0.003025	0.003±0.0011
rs109234250	chr14	1802265	0.015204	0.000946	258.231	4.16952e-58		-0.015204	-0.0152±0.0009
rs211369213	chr15	28471063	0.000676	0.001596	0.17937	0.671915		0.000676	0.0007±0.0016
rs109379517	chr16	24990281	0.001007	0.001027	0.96022	0.327131		0.001007	0.001±0.001
rs380467601	chr16	67700602	-0.000563	0.000968	0.338373	0.56077		-0.000563	-0.0006±0.001
rs134672113	chr17	56464057	0.001621	0.000938	2.98525	0.0840264		0.001621	0.0016±0.0009
rs109514832	chr19	33511858	0.00101	0.000981	1.06114	0.302956		-0.00101	-0.001±0.001
rs517084099	chr19	42931528	-0.001428	0.001817	0.617244	0.432073		-0.001428	-0.0014±0.0018
rs41923843	chr19	61134515	6.9e-05	0.000993	0.004777	0.944897		-6.9e-05	-0.0001±0.001
rs208881195	chr20	31690645	0.004858	0.000925	27.5686	1.51624e-07		-0.004858	-0.0049±0.0009
rs135934727	chr20	58449013	-0.003266	0.001093	8.93236	0.00280162		-0.003266	-0.0033±0.0011
rs208730573	chr26	22954045	0.002952	0.000978	9.10945	0.00254293		0.002952	0.003±0.001
rs209987511	chr27	36183060	0.003637	0.000969	14.0788	0.000175308		0.003637	0.0036±0.001
rs110674951	chr28	6556095	0.002658	0.000897	8.779	0.00304718		-0.002658	-0.0027±0.0009
rs378183369	chr29	9563396	0.003073	0.001082	8.06722	0.00450733		0.003073	0.0031±0.0011

## Sheet: Milk
SNP	Chr	BP	Beta	SE	Chi2	Pval		BetaSign	BetaPmSe
rs43282035	chr1	154129694	0.054003	0.032506	2.75998	0.0966493		-0.054003	-0.054±0.0325
rs208702482	chr2	127636143	-0.01782	0.033621	0.280914	0.596103		-0.01782	-0.0178±0.0336
rs211336034	chr3	15545759	-0.009809	0.027606	0.12626	0.722342		-0.009809	-0.0098±0.0276
rs109613143	chr3	53836932	0.107045	0.027854	14.7697	0.000121471		0.107045	0.107±0.0279
rs377953581	chr5	21126506	-0.02869	0.026592	1.16408	0.280622		-0.02869	-0.0287±0.0266
rs137534989	chr5	31651666	-0.044422	0.026769	2.75367	0.0970315		0.044422	0.0444±0.0268
rs383349320	chr5	43992314	-0.037937	0.031207	1.47786	0.22411		-0.037937	-0.0379±0.0312
rs211210569	chr5	93945738	0.297052	0.027924	113.166	1.98467e-26		0.297052	0.2971±0.0279
rs43702337	chr6	38027010	0.746139	0.155656	22.9778	1.63885e-06		0.746139	0.7461±0.1557
rs478177439	chr6	89079305	0.116961	0.032445	12.9953	0.000312267		0.116961	0.117±0.0324
rs210686953	chr7	8755954	0.059893	0.027376	4.78639	0.0286855		0.059893	0.0599±0.0274
rs137774567	chr10	2135592	0.011532	0.028859	0.159669	0.689461		0.011532	0.0115±0.0289
rs210726760	chr11	63450946	0.181562	0.032136	31.9211	1.60564e-08		0.181562	0.1816±0.0321
rs109234250	chr14	1802265	0.731028	0.027412	711.214	1.08914e-156		-0.731028	-0.731±0.0274
rs211369213	chr15	28471063	-0.111525	0.046244	5.8162	0.0158792		-0.111525	-0.1115±0.0462
rs109379517	chr16	24990281	0.028943	0.029763	0.945703	0.330815		0.028943	0.0289±0.0298
rs380467601	chr16	67700602	0.017545	0.028039	0.391516	0.531504		0.017545	0.0175±0.028
rs134672113	chr17	56464057	0.099565	0.02718	13.4189	0.000249104		0.099565	0.0996±0.0272
rs109514832	chr19	33511858	-0.007275	0.028418	0.06554	0.797945		0.007275	0.0073±0.0284
rs517084099	chr19	42931528	0.091337	0.052649	3.00967	0.082769		0.091337	0.0913±0.0526
rs41923843	chr19	61134515	-0.019451	0.028778	0.45683	0.499109		0.019451	0.0195±0.0288
rs208881195	chr20	31690645	0.189969	0.026808	50.2171	1.37645e-12		-0.189969	-0.19±0.0268
rs135934727	chr20	58449013	-0.135345	0.03166	18.2753	1.9117e-05		-0.135345	-0.1353±0.0317
rs208730573	chr26	22954045	0.178052	0.028342	39.4672	3.3362e-10		0.178052	0.1781±0.0283
rs209987511	chr27	36183060	0.099988	0.028081	12.6783	0.000369918		0.099988	0.1±0.0281
rs110674951	chr28	6556095	0.057097	0.025993	4.82529	0.0280451		-0.057097	-0.0571±0.026
rs378183369	chr29	9563396	0.003117	0.03135	0.009884	0.920806		0.003117	0.0031±0.0314

## Sheet: Fat Conc
SNP	Chr	BP	Beta	SE	Chi2	Pval		BetaSign	BetaPmSe
rs43282035	chr1	154129694	-0.002437	0.008759	0.077413	0.780834		0.002437	0.0024±0.0088
rs208702482	chr2	127636143	0.035461	0.009063	15.3091	9.12744e-05		0.035461	0.0355±0.0091
rs211336034	chr3	15545759	-0.02311	0.007441	9.64634	0.0018973		-0.02311	-0.0231±0.0074
rs109613143	chr3	53836932	-0.037912	0.007513	25.4675	4.49886e-07		-0.037912	-0.0379±0.0075
rs377953581	chr5	21126506	0.01985	0.007171	7.6628	0.00563708		0.01985	0.0199±0.0072
rs137534989	chr5	31651666	0.005641	0.007218	0.610922	0.434441		-0.005641	-0.0056±0.0072
rs383349320	chr5	43992314	-0.013188	0.008411	2.45829	0.116906		-0.013188	-0.0132±0.0084
rs211210569	chr5	93945738	-0.117179	0.007533	241.995	1.4447e-54		-0.117179	-0.1172±0.0075
rs43702337	chr6	38027010	-0.383794	0.041953	83.6895	5.78924e-20		-0.383794	-0.3838±0.042
rs478177439	chr6	89079305	-0.053096	0.008746	36.8535	1.27349e-09		-0.053096	-0.0531±0.0087
rs210686953	chr7	8755954	0.001501	0.007383	0.041337	0.838889		0.001501	0.0015±0.0074
rs137774567	chr10	2135592	-0.008819	0.007783	1.28405	0.257147		-0.008819	-0.0088±0.0078
rs210726760	chr11	63450946	-0.048423	0.008665	31.2288	2.29343e-08		-0.048423	-0.0484±0.0087
rs109234250	chr14	1802265	-0.393832	0.007391	2839.7	0		0.393832	0.3938±0.0074
rs211369213	chr15	28471063	0.005732	0.012467	0.211362	0.645702		0.005732	0.0057±0.0125
rs109379517	chr16	24990281	-0.006502	0.008023	0.656815	0.417687		-0.006502	-0.0065±0.008
rs380467601	chr16	67700602	-0.013512	0.007558	3.19636	0.0738024		-0.013512	-0.0135±0.0076
rs134672113	chr17	56464057	-0.034179	0.007324	21.779	3.05925e-06		-0.034179	-0.0342±0.0073
rs109514832	chr19	33511858	0.026727	0.007661	12.171	0.000485375		-0.026727	-0.0267±0.0077
rs517084099	chr19	42931528	-0.016902	0.014197	1.41732	0.233845		-0.016902	-0.0169±0.0142
rs41923843	chr19	61134515	-0.013673	0.007756	3.10799	0.0779089		0.013673	0.0137±0.0078
rs208881195	chr20	31690645	-0.034041	0.007229	22.1769	2.48641e-06		0.034041	0.034±0.0072
rs135934727	chr20	58449013	0.008812	0.008536	1.06566	0.301927		0.008812	0.0088±0.0085
rs208730573	chr26	22954045	-0.061213	0.007643	64.142	1.1577e-15		-0.061213	-0.0612±0.0076
rs209987511	chr27	36183060	-0.095659	0.00757	159.696	1.31857e-36		-0.095659	-0.0957±0.0076
rs110674951	chr28	6556095	-0.00447	0.007006	0.406974	0.523509		0.00447	0.0045±0.007
rs378183369	chr29	9563396	0.006676	0.008452	0.6239	0.429602		0.006676	0.0067±0.0085

## Sheet: Prot Conc
SNP	Chr	BP	Beta	SE	Chi2	Pval		BetaSign	BetaPmSe
rs43282035	chr1	154129694	0.013644	0.003311	16.9816	3.77429e-05		-0.013644	-0.0136±0.0033
rs208702482	chr2	127636143	0.003838	0.003426	1.25525	0.262552		0.003838	0.0038±0.0034
rs211336034	chr3	15545759	0.019394	0.002813	47.5492	5.36414e-12		0.019394	0.0194±0.0028
rs109613143	chr3	53836932	-0.013324	0.00284	22.0144	2.70607e-06		-0.013324	-0.0133±0.0028
rs377953581	chr5	21126506	0.007562	0.00271	7.78272	0.00527482		0.007562	0.0076±0.0027
rs137534989	chr5	31651666	-0.000702	0.002728	0.066148	0.79703		0.000702	0.0007±0.0027
rs383349320	chr5	43992314	0.003527	0.003179	1.23041	0.267328		0.003527	0.0035±0.0032
rs211210569	chr5	93945738	-0.036626	0.002847	165.471	7.21741e-38		-0.036626	-0.0366±0.0028
rs43702337	chr6	38027010	-0.244179	0.015858	237.1	1.68714e-53		-0.244179	-0.2442±0.0159
rs478177439	chr6	89079305	-0.008106	0.003306	6.0116	0.0142121		-0.008106	-0.0081±0.0033
rs210686953	chr7	8755954	-0.004188	0.002791	2.2519	0.133451		-0.004188	-0.0042±0.0028
rs137774567	chr10	2135592	0.004856	0.002942	2.72482	0.0987993		0.004856	0.0049±0.0029
rs210726760	chr11	63450946	-0.02593	0.003275	62.6727	2.44073e-15		-0.02593	-0.0259±0.0033
rs109234250	chr14	1802265	-0.08527	0.002794	931.712	1.25338e-204		0.08527	0.0853±0.0028
rs211369213	chr15	28471063	0.029524	0.004712	39.2532	3.72257e-10		0.029524	0.0295±0.0047
rs109379517	chr16	24990281	0.000858	0.003033	0.08007	0.777203		0.000858	0.0009±0.003
rs380467601	chr16	67700602	-0.009526	0.002857	11.118	0.000854942		-0.009526	-0.0095±0.0029
rs134672113	chr17	56464057	-0.016367	0.002768	34.9535	3.37671e-09		-0.016367	-0.0164±0.0028
rs109514832	chr19	33511858	0.007504	0.002896	6.71473	0.00956197		-0.007504	-0.0075±0.0029
rs517084099	chr19	42931528	-0.03983	0.005366	55.0894	1.15168e-13		-0.03983	-0.0398±0.0054
rs41923843	chr19	61134515	0.004844	0.002932	2.73061	0.0984414		-0.004844	-0.0048±0.0029
rs208881195	chr20	31690645	-0.018993	0.002732	48.3174	3.62518e-12		0.018993	0.019±0.0027
rs135934727	chr20	58449013	0.013729	0.003226	18.1067	2.0886e-05		0.013729	0.0137±0.0032
rs208730573	chr26	22954045	-0.02767	0.002889	91.7276	9.94699e-22		-0.02767	-0.0277±0.0029
rs209987511	chr27	36183060	-0.002835	0.002861	0.98198	0.32171		-0.002835	-0.0028±0.0029
rs110674951	chr28	6556095	0.000234	0.002648	0.007783	0.929701		-0.000234	-0.0002±0.0026
rs378183369	chr29	9563396	0.018957	0.003195	35.2111	2.9584e-09		0.018957	0.019±0.0032

## Sheet: Alleles
#CHROM	POS	ID	REF	ALT							0 =
Chr1	154129694	rs43282035	G	T	1			Alt	Alt		Alt
Chr2	127636143	rs208702482	G	A	2		Ref	Ref	Ref	Ref	Ref
Chr3	15545759	rs211336034	C	T	3	Ref		Alt	Alt		Ref
Chr3	53836932	rs109613143	T	C	4					Ref	Ref
Chr5	21126506	rs377953581	T	A	5			Alt	Ref	Alt	Ref
Chr5	31651666	rs137534989	CAT	C	6		Alt		Ref	Ref	Alt
Chr5	43992314	rs383349320	C	T	7		Ref	Ref		Alt	Ref
Chr5	93945738	rs211210569	C	T	8		Ref		Ref	Ref	Ref
Chr6	38027010	rs43702337	A	C	9	Ref	Ref	Ref	Ref	Ref	Ref
Chr6	89079305	rs478177439	AAAAC	A	10	Ref	Ref	Ref	Ref	Ref	Ref
Chr7	8755954	rs210686953	A	G	11	Ref	Ref	Ref	Ref	Ref	Ref
Chr10	2135592	rs137774567	G	A	12	Ref				Ref	Ref
Chr11	63450946	rs210726760	C	T	13	Ref		Ref			Ref
Chr14	1802265	rs109234250	G	A	14	Alt		Ref			Alt
Chr15	28471063	rs211369213	G	A	15	Ref		Ref	Ref	Ref	Ref
Chr16	24990281	rs109379517	A	G	16		Ref	Ref	Alt	Ref	Ref
Chr16	67700602	rs380467601	T	C	17	Ref		Alt		Ref	Ref
Chr17	56464057	rs134672113	T	C	18		Ref	Ref			Ref
Chr19	33511858	rs109514832	A	G	19		Alt	Ref		Ref	Alt
Chr19	42931528	rs517084099	TAGCAGC	TAGC,T,TAGCAGCAGC	20	Ref	Ref	Ref	Ref	Ref	Ref
Chr19	61134515	rs41923843	G	T	21	Ref	Alt	Alt		Ref	Alt
Chr20	31690645	rs208881195	C	T	22	Alt	Ref	Ref		Alt	Alt
Chr20	58449013	rs135934727	C	T	23	Ref	Ref	Ref	Ref		Ref
Chr26	22954045	rs208730573	C	T	24		Ref			Ref	Ref
Chr27	36183060	rs209987511	A	G	25				Ref	Alt	Ref
Chr28	6556095	rs110674951	T	C	26		Alt		Ref	Alt	Alt
Chr29	9563396	rs378183369	A	G	27	Ref				Ref	Ref
					1			0	0
					2		0	0	0	0
					3	0		2	2
					4					0
					5			2	0	2
					6		0		2	2
					7		0	0		2
					8		0		0	0
					9	0	0	0	0	0
					10	0	0	0	0	0
					11	0	0	0	0	0
					12	0				0
					13	0		0
					14	0		2
					15	0		0	0	0
					16		0	0	2	0
					17	0		2		0
					18		0	0
					19		0	2		2
					20	0	0	0	0	0
					21	2	0	0		2
					22	0	2	2		0
					23	0	0	0	0
					24		0			0
					25				0	2
					26		0		2	0
					27	0				0
