# Supplementary material for: DNA and RNA-sequence based GWAS highlights membrane-transport genes as key modulators of milk lactose content
Source: BMC Genomics. 2017 Dec 15;18:968. doi: 10.1186/s12864-017-4320-3 (PMC5731188; doi:10.1186/s12864-017-4320-3)
Supplement: Supplementary file 5 — Table S1. All genes used in the functional annotation clusters pathway analysis tool (DAVID), along with the output clusters and associated enrichment scores and enriched annotation classes. (XLSX 41 kb) [file 12864_2017_4320_MOESM5_ESM.xlsx]

## Sheet: Full Gene List
Gene	Name	Locus	Ensembl	Entrez	Note
SH3BP5	SH3 domain binding protein 5	chr1:154.14	ENSBTAG00000023377	618056
NREP	neuronal regeneration related protein	chr10:2.14	ENSBTAG00000011338	100125763
RAB1A	RAB1A, member RAS oncogene family	chr11:63.45	ENSBTAG00000016720	539339	Closest gene. Weak eQTL. Correlation with eQTL = 0.439. Vesicle-mediated transport
SLC52A2	solute carrier family 52 member 2	chr14:1.77	ENSBTAG00000000857	527884
CCDC116	coiled-coil domain containing 116	chr14:1.77	ENSBTAG00000006173	618136
HSF1	heat shock transcription factor 1	chr14:1.77	ENSBTAG00000020751	506235
DGAT1	diacylglycerol O-acyltransferase 1	chr14:1.77	ENSBTAG00000026356	282609
RNF214	ring finger protein 214	chr15:28.36	ENSBTAG00000019358	616238
MARC1	mitochondrial amidoxime reducing component 1	chr16:24.99	ENSBTAG00000047287	537028
IVNS1ABP	influenza virus NS1A binding protein	chr16:67.77	ENSBTAG00000014249	514940
P2RX4	purinergic receptor P2X 4	chr17:56.47	ENSBTAG00000010812	338036
TEKT3	tektin 3	chr19:33.51	ENSBTAG00000003802	522915	Strong eQTL (chi2 = 265.176). Correlation with eQTL = 0.442
PMP22	peripheral myelin protein 22	chr19:33.51	ENSBTAG00000019070	534497	Strong eQTL (chi2 = 165.127). Correlation with eQTL = 0.690
CDRT4	CMT1A duplicated region transcript 4	chr19:33.51	ENSBTAG00000031084	516149	Closest gene. Weak eQTL. Correlation with eQTL = 0.330
GHDC	GH3 domain containing	chr19:42.99	ENSBTAG00000000666	515225
KCNH4	potassium voltage-gated channel subfamily H member 4	chr19:42.99	ENSBTAG00000001195	535907
STAT5B	signal transducer and activator of transcription 5B	chr19:42.99	ENSBTAG00000010125	282376
FKBP10	FK506 binding protein 10	chr19:42.99	ENSBTAG00000011454	535310
ACLY	ATP citrate lyase	chr19:42.99	ENSBTAG00000016740	511135
JUP	junction plakoglobin	chr19:42.99	ENSBTAG00000017685	445543
KAT2A	lysine acetyltransferase 2A	chr19:42.99	ENSBTAG00000044019	514420
ZNF385C	zinc finger protein 385C	chr19:42.99	ENSBTAG00000046162	100298918
DHX58	DExH-box helicase 58	chr19:42.99	ENSBTAG00000046580	508378
KCNJ2	potassium voltage-gated channel subfamily J member 2	chr19:61.13	ENSBTAG00000008294	281883
EXTL1	exostosin like glycosyltransferase 1	chr2:127.64	ENSBTAG00000006349	511060	Strong eQTL (chi2 = 192.630). Correlation with eQTL = 0.516
SLC30A2	solute carrier family 30 member 2	chr2:127.64	ENSBTAG00000006355	511061	Closest gene. Role in secreting zinc into breast milk in humans
GHR	growth hormone receptor	chr20:31.69	ENSBTAG00000001335	280805	A priori candidate (previously reported for milk traits)
NNT	nicotinamide nucleotide transhydrogenase	chr20:31.69	ENSBTAG00000011885	280878	eQTL (chi2 = 37.606). Correlation with eQTL = 0.596
ANKH	ANKH inorganic pyrophosphate transport regulator	chr20:58.45	ENSBTAG00000013391	511800
MFSD13A	major facilitator superfamily domain containing 13A	chr26:22.96	ENSBTAG00000021065	514370	Closest gene. Strong eQTL (chi2 = 58.097). Correlation with eQTL = 0.377
ACTR1A	ARP1 actin related protein 1 homolog A	chr26:22.96	ENSBTAG00000021067	514371	Closest gene. Weak eQTL. Correlation with eQTL = 0.436. Vesicle-mediated transport
GPAT4	glycerol-3-phosphate acyltransferase 4	chr27:36.21	ENSBTAG00000005730	511614
KCNK1	potassium two pore domain channel subfamily K member 1	chr28:12.26	ENSBTAG00000004515	505563	Closest gene. Strong eQTL (chi2 = 76.538). Potassium ion transporter
PICALM	phosphatidylinositol binding clathrin assembly protein	chr29:9.61	ENSBTAG00000001657	513579
EED	embryonic ectoderm development	chr29:9.61	ENSBTAG00000007847	404183
SLC50A1	solute carrier family 50 member 1	chr3:15.52	ENSBTAG00000003083	520463
LRRC8C	leucine rich repeat containing 8 family member C	chr3:53.84	ENSBTAG00000000900	527708
LALBA	lactalbumin alpha	chr5:31.56	ENSBTAG00000005859	281894	Strong a priori candidate (involved in lactose synthesis)
RAB3IP	RAB3A interacting protein	chr5:44.16	ENSBTAG00000031950	533284
MGST1	microsomal glutathione S-transferase 1	chr5:93.94	ENSBTAG00000008541	493719
ABCG2	ATP binding cassette subfamily G member 2 (Junior blood group)	chr6:37.76	ENSBTAG00000017704	536203
NPFFR2	neuropeptide FF receptor 2	chr6:89.04	ENSBTAG00000009070	530560
AKAP8	A-kinase anchoring protein 8	chr7:8.77	ENSBTAG00000001807	522905	Closest gene
AKAP8L	A-kinase anchoring protein 8 like	chr7:8.77	ENSBTAG00000010439	539700	Closest gene

## Sheet: Outputs for Full Gene List
Annotation Cluster 1	Enrichment Score: 1.9938314606056744
Category	Term	Count	%	PValue	Genes	List Total	Pop Hits	Pop Total	Fold Enrichment	Bonferroni	Benjamini	FDR
UP_KEYWORDS	Ion channel	5	11.3636	0.0018756	ENSBTAG00000001195, ENSBTAG00000004515, ENSBTAG00000000900, ENSBTAG00000010812, ENSBTAG00000008294	43	224	17808	9.24419	0.139454	0.0723441	1.97607
GOTERM_MF_ALL	GO:0005216~ion channel activity	5	11.3636	0.0122941	ENSBTAG00000001195, ENSBTAG00000004515, ENSBTAG00000000900, ENSBTAG00000010812, ENSBTAG00000008294	33	372	13095	5.33358	0.954616	0.357121	14.8455
UP_KEYWORDS	Ion transport	5	11.3636	0.0123848	ENSBTAG00000001195, ENSBTAG00000004515, ENSBTAG00000000900, ENSBTAG00000010812, ENSBTAG00000008294	43	383	17808	5.40652	0.631005	0.220609	12.4086
GOTERM_MF_ALL	GO:0022838~substrate-specific channel activity	5	11.3636	0.0138037	ENSBTAG00000001195, ENSBTAG00000004515, ENSBTAG00000000900, ENSBTAG00000010812, ENSBTAG00000008294	33	385	13095	5.15348	0.969037	0.352329	16.5208
GOTERM_MF_ALL	GO:0022803~passive transmembrane transporter activity	5	11.3636	0.0166205	ENSBTAG00000001195, ENSBTAG00000004515, ENSBTAG00000000900, ENSBTAG00000010812, ENSBTAG00000008294	33	407	13095	4.87492	0.984854	0.342298	19.5658
GOTERM_MF_ALL	GO:0015267~channel activity	5	11.3636	0.0166205	ENSBTAG00000001195, ENSBTAG00000004515, ENSBTAG00000000900, ENSBTAG00000010812, ENSBTAG00000008294	33	407	13095	4.87492	0.984854	0.342298	19.5658
Annotation Cluster 2	Enrichment Score: 1.9500456149089347
Category	Term	Count	%	PValue	Genes	List Total	Pop Hits	Pop Total	Fold Enrichment	Bonferroni	Benjamini	FDR
GOTERM_CC_ALL	GO:0005789~endoplasmic reticulum membrane	6	13.6364	0.00937386	ENSBTAG00000016720, ENSBTAG00000026356, ENSBTAG00000005730, ENSBTAG00000000900, ENSBTAG00000008541, ENSBTAG00000011454	39	533	15461	4.46269	0.893701	0.429005	11.4323
GOTERM_CC_ALL	GO:0042175~nuclear outer membrane-endoplasmic reticulum membrane network	6	13.6364	0.0102608	ENSBTAG00000016720, ENSBTAG00000026356, ENSBTAG00000005730, ENSBTAG00000000900, ENSBTAG00000008541, ENSBTAG00000011454	39	545	15461	4.36443	0.91411	0.387948	12.449
GOTERM_CC_ALL	GO:0044432~endoplasmic reticulum part	6	13.6364	0.0146812	ENSBTAG00000016720, ENSBTAG00000026356, ENSBTAG00000005730, ENSBTAG00000000900, ENSBTAG00000008541, ENSBTAG00000011454	39	596	15461	3.99097	0.970402	0.355966	17.3578
Annotation Cluster 3	Enrichment Score: 1.3292951761640488
Category	Term	Count	%	PValue	Genes	List Total	Pop Hits	Pop Total	Fold Enrichment	Bonferroni	Benjamini	FDR
GOTERM_MF_ALL	GO:0005249~voltage-gated potassium channel activity	3	6.81818	0.016623	ENSBTAG00000001195, ENSBTAG00000004515, ENSBTAG00000008294	33	81	13095	14.697	0.984864	0.316802	19.5685
GOTERM_MF_ALL	GO:0005267~potassium channel activity	3	6.81818	0.0299359	ENSBTAG00000001195, ENSBTAG00000004515, ENSBTAG00000008294	33	111	13095	10.7248	0.999499	0.442606	32.6209
GOTERM_MF_ALL	GO:0022843~voltage-gated cation channel activity	3	6.81818	0.0366701	ENSBTAG00000001195, ENSBTAG00000004515, ENSBTAG00000008294	33	124	13095	9.60044	0.999912	0.442191	38.4508
GOTERM_MF_ALL	GO:0015079~potassium ion transmembrane transporter activity	3	6.81818	0.0456771	ENSBTAG00000001195, ENSBTAG00000004515, ENSBTAG00000008294	33	140	13095	8.50325	0.999992	0.477615	45.5218
GOTERM_MF_ALL	GO:0005244~voltage-gated ion channel activity	3	6.81818	0.0585939	ENSBTAG00000001195, ENSBTAG00000004515, ENSBTAG00000008294	33	161	13095	7.39413	1	0.529876	54.3608
GOTERM_MF_ALL	GO:0022832~voltage-gated channel activity	3	6.81818	0.0585939	ENSBTAG00000001195, ENSBTAG00000004515, ENSBTAG00000008294	33	161	13095	7.39413	1	0.529876	54.3608
GOTERM_MF_ALL	GO:0015077~monovalent inorganic cation transmembrane transporter activity	3	6.81818	0.173108	ENSBTAG00000001195, ENSBTAG00000004515, ENSBTAG00000008294	33	308	13095	3.86511	1	0.839218	91.5359
Annotation Cluster 4	Enrichment Score: 1.3117907348281144
Category	Term	Count	%	PValue	Genes	List Total	Pop Hits	Pop Total	Fold Enrichment	Bonferroni	Benjamini	FDR
GOTERM_BP_ALL	GO:0035383~thioester metabolic process	3	6.81818	0.00694237	ENSBTAG00000026356, ENSBTAG00000005730, ENSBTAG00000016740	35	51	13824	23.2336	0.999846	0.946387	10.7126
GOTERM_BP_ALL	GO:0006637~acyl-CoA metabolic process	3	6.81818	0.00694237	ENSBTAG00000026356, ENSBTAG00000005730, ENSBTAG00000016740	35	51	13824	23.2336	0.999846	0.946387	10.7126
GOTERM_BP_ALL	GO:0008610~lipid biosynthetic process	3	6.81818	0.241628	ENSBTAG00000026356, ENSBTAG00000005730, ENSBTAG00000016740	35	382	13824	3.10187	1	0.971449	98.8875
GOTERM_BP_ALL	GO:0044255~cellular lipid metabolic process	3	6.81818	0.486042	ENSBTAG00000026356, ENSBTAG00000005730, ENSBTAG00000016740	35	658	13824	1.80078	1	0.994355	99.998
Annotation Cluster 5	Enrichment Score: 1.222602918742524
Category	Term	Count	%	PValue	Genes	List Total	Pop Hits	Pop Total	Fold Enrichment	Bonferroni	Benjamini	FDR
GOTERM_BP_ALL	GO:0031058~positive regulation of histone modification	3	6.81818	0.0101243	ENSBTAG00000007847, ENSBTAG00000001807, ENSBTAG00000010439	35	62	13824	19.1115	0.999997	0.959458	15.2538
GOTERM_BP_ALL	GO:1905269~positive regulation of chromatin organization	3	6.81818	0.0124265	ENSBTAG00000007847, ENSBTAG00000001807, ENSBTAG00000010439	35	69	13824	17.1727	1	0.826332	18.4033
GOTERM_BP_ALL	GO:0031056~regulation of histone modification	3	6.81818	0.0259441	ENSBTAG00000007847, ENSBTAG00000001807, ENSBTAG00000010439	35	102	13824	11.6168	1	0.793447	34.7894
GOTERM_BP_ALL	GO:2001252~positive regulation of chromosome organization	3	6.81818	0.0360628	ENSBTAG00000007847, ENSBTAG00000001807, ENSBTAG00000010439	35	122	13824	9.71241	1	0.831353	44.9755
GOTERM_BP_ALL	GO:1902275~regulation of chromatin organization	3	6.81818	0.0366033	ENSBTAG00000007847, ENSBTAG00000001807, ENSBTAG00000010439	35	123	13824	9.63345	1	0.824514	45.4752
GOTERM_BP_ALL	GO:0033044~regulation of chromosome organization	3	6.81818	0.111746	ENSBTAG00000007847, ENSBTAG00000001807, ENSBTAG00000010439	35	233	13824	5.08547	1	0.91002	85.4464
GOTERM_CC_ALL	GO:0005694~chromosome	3	6.81818	0.573082	ENSBTAG00000007847, ENSBTAG00000001807, ENSBTAG00000010439	39	773	15461	1.53856	1	0.979671	99.9983
GOTERM_BP_ALL	GO:0031401~positive regulation of protein modification process	3	6.81818	0.600337	ENSBTAG00000007847, ENSBTAG00000001807, ENSBTAG00000010439	35	810	13824	1.46286	1	0.997166	100
Annotation Cluster 6	Enrichment Score: 1.1780511791044548
Category	Term	Count	%	PValue	Genes	List Total	Pop Hits	Pop Total	Fold Enrichment	Bonferroni	Benjamini	FDR
GOTERM_MF_ALL	GO:0022834~ligand-gated channel activity	3	6.81818	0.0340156	ENSBTAG00000004515, ENSBTAG00000010812, ENSBTAG00000008294	33	119	13095	10.0038	0.999825	0.438303	36.2107
GOTERM_MF_ALL	GO:0015276~ligand-gated ion channel activity	3	6.81818	0.0340156	ENSBTAG00000004515, ENSBTAG00000010812, ENSBTAG00000008294	33	119	13095	10.0038	0.999825	0.438303	36.2107
GOTERM_BP_ALL	GO:0098655~cation transmembrane transport	3	6.81818	0.252633	ENSBTAG00000004515, ENSBTAG00000010812, ENSBTAG00000008294	35	394	13824	3.0074	1	0.973558	99.1229
Annotation Cluster 7	Enrichment Score: 1.1617453064784313
Category	Term	Count	%	PValue	Genes	List Total	Pop Hits	Pop Total	Fold Enrichment	Bonferroni	Benjamini	FDR
GOTERM_BP_ALL	GO:0040014~regulation of multicellular organism growth	3	6.81818	0.0101243	ENSBTAG00000020751, ENSBTAG00000010125, ENSBTAG00000005730	35	62	13824	19.1115	0.999997	0.959458	15.2538
GOTERM_BP_ALL	GO:0048638~regulation of developmental growth	3	6.81818	0.110952	ENSBTAG00000020751, ENSBTAG00000010125, ENSBTAG00000005730	35	232	13824	5.10739	1	0.915388	85.2334
GOTERM_BP_ALL	GO:0040008~regulation of growth	3	6.81818	0.291248	ENSBTAG00000020751, ENSBTAG00000010125, ENSBTAG00000005730	35	436	13824	2.71769	1	0.9792	99.6299
Annotation Cluster 8	Enrichment Score: 1.1614450414255504
Category	Term	Count	%	PValue	Genes	List Total	Pop Hits	Pop Total	Fold Enrichment	Bonferroni	Benjamini	FDR
GOTERM_BP_ALL	GO:0051707~response to other organism	5	11.3636	0.0647934	ENSBTAG00000016720, ENSBTAG00000020751, ENSBTAG00000005859, ENSBTAG00000001807, ENSBTAG00000046580	35	622	13824	3.17501	1	0.872374	66.3631
GOTERM_BP_ALL	GO:0043207~response to external biotic stimulus	5	11.3636	0.0654089	ENSBTAG00000016720, ENSBTAG00000020751, ENSBTAG00000005859, ENSBTAG00000001807, ENSBTAG00000046580	35	624	13824	3.16484	1	0.868584	66.7213
GOTERM_BP_ALL	GO:0009607~response to biotic stimulus	5	11.3636	0.0773566	ENSBTAG00000016720, ENSBTAG00000020751, ENSBTAG00000005859, ENSBTAG00000001807, ENSBTAG00000046580	35	661	13824	2.98768	1	0.889787	73.0051
Annotation Cluster 9	Enrichment Score: 1.0659269772290203
Category	Term	Count	%	PValue	Genes	List Total	Pop Hits	Pop Total	Fold Enrichment	Bonferroni	Benjamini	FDR
GOTERM_BP_ALL	GO:0006941~striated muscle contraction	3	6.81818	0.0254742	ENSBTAG00000017685, ENSBTAG00000010812, ENSBTAG00000008294	35	101	13824	11.7318	1	0.80322	34.2757
GOTERM_BP_ALL	GO:0008016~regulation of heart contraction	3	6.81818	0.0323693	ENSBTAG00000017685, ENSBTAG00000010812, ENSBTAG00000008294	35	115	13824	10.3036	1	0.822272	41.4442
GOTERM_BP_ALL	GO:0060047~heart contraction	3	6.81818	0.0382436	ENSBTAG00000017685, ENSBTAG00000010812, ENSBTAG00000008294	35	126	13824	9.40408	1	0.816258	46.9657
GOTERM_BP_ALL	GO:0003015~heart process	3	6.81818	0.0393527	ENSBTAG00000017685, ENSBTAG00000010812, ENSBTAG00000008294	35	128	13824	9.25714	1	0.81478	47.9518
GOTERM_BP_ALL	GO:1903522~regulation of blood circulation	3	6.81818	0.0535803	ENSBTAG00000017685, ENSBTAG00000010812, ENSBTAG00000008294	35	152	13824	7.79549	1	0.854477	59.1674
GOTERM_BP_ALL	GO:0006936~muscle contraction	3	6.81818	0.0791669	ENSBTAG00000017685, ENSBTAG00000010812, ENSBTAG00000008294	35	190	13824	6.23639	1	0.880067	73.8538
GOTERM_BP_ALL	GO:0003012~muscle system process	3	6.81818	0.107792	ENSBTAG00000017685, ENSBTAG00000010812, ENSBTAG00000008294	35	228	13824	5.19699	1	0.91247	84.3562
GOTERM_BP_ALL	GO:0044057~regulation of system process	3	6.81818	0.152317	ENSBTAG00000017685, ENSBTAG00000010812, ENSBTAG00000008294	35	282	13824	4.20182	1	0.944526	93.1965
GOTERM_BP_ALL	GO:0008015~blood circulation	3	6.81818	0.156614	ENSBTAG00000017685, ENSBTAG00000010812, ENSBTAG00000008294	35	287	13824	4.12862	1	0.94282	93.7363
GOTERM_BP_ALL	GO:0003013~circulatory system process	3	6.81818	0.16007	ENSBTAG00000017685, ENSBTAG00000010812, ENSBTAG00000008294	35	291	13824	4.07187	1	0.94241	94.1409
GOTERM_BP_ALL	GO:0003008~system process	3	6.81818	0.868988	ENSBTAG00000017685, ENSBTAG00000010812, ENSBTAG00000008294	35	1388	13824	0.853685	1	0.999949	100
Annotation Cluster 10	Enrichment Score: 0.9831234938404618
Category	Term	Count	%	PValue	Genes	List Total	Pop Hits	Pop Total	Fold Enrichment	Bonferroni	Benjamini	FDR
GOTERM_CC_ALL	GO:0016023~cytoplasmic, membrane-bounded vesicle	5	11.3636	0.0853366	ENSBTAG00000016720, ENSBTAG00000003802, ENSBTAG00000004515, ENSBTAG00000001657, ENSBTAG00000006355	39	683	15461	2.90217	1	0.602682	68.3303
GOTERM_CC_ALL	GO:0031410~cytoplasmic vesicle	5	11.3636	0.11434	ENSBTAG00000016720, ENSBTAG00000003802, ENSBTAG00000004515, ENSBTAG00000001657, ENSBTAG00000006355	39	759	15461	2.61157	1	0.643739	79.0951
GOTERM_CC_ALL	GO:0097708~intracellular vesicle	5	11.3636	0.115158	ENSBTAG00000016720, ENSBTAG00000003802, ENSBTAG00000004515, ENSBTAG00000001657, ENSBTAG00000006355	39	761	15461	2.6047	1	0.63362	79.3425
Annotation Cluster 11	Enrichment Score: 0.8446812599202103
Category	Term	Count	%	PValue	Genes	List Total	Pop Hits	Pop Total	Fold Enrichment	Bonferroni	Benjamini	FDR
GOTERM_BP_ALL	GO:0016570~histone modification	4	9.09091	0.0372078	ENSBTAG00000044019, ENSBTAG00000007847, ENSBTAG00000001807, ENSBTAG00000010439	35	301	13824	5.24879	1	0.818463	46.0291
GOTERM_BP_ALL	GO:0016569~covalent chromatin modification	4	9.09091	0.0489039	ENSBTAG00000044019, ENSBTAG00000007847, ENSBTAG00000001807, ENSBTAG00000010439	35	336	13824	4.70204	1	0.852576	55.7591
GOTERM_BP_ALL	GO:0010638~positive regulation of organelle organization	4	9.09091	0.0976823	ENSBTAG00000044019, ENSBTAG00000007847, ENSBTAG00000001807, ENSBTAG00000010439	35	450	13824	3.51086	1	0.913157	81.2099
GOTERM_BP_ALL	GO:0006325~chromatin organization	4	9.09091	0.155331	ENSBTAG00000044019, ENSBTAG00000007847, ENSBTAG00000001807, ENSBTAG00000010439	35	556	13824	2.84152	1	0.943547	93.5795
GOTERM_BP_ALL	GO:0051276~chromosome organization	4	9.09091	0.336157	ENSBTAG00000044019, ENSBTAG00000007847, ENSBTAG00000001807, ENSBTAG00000010439	35	832	13824	1.8989	1	0.981146	99.8724
GOTERM_BP_ALL	GO:0051130~positive regulation of cellular component organization	4	9.09091	0.358153	ENSBTAG00000044019, ENSBTAG00000007847, ENSBTAG00000001807, ENSBTAG00000010439	35	864	13824	1.82857	1	0.985015	99.9262
GOTERM_BP_ALL	GO:0033043~regulation of organelle organization	4	9.09091	0.367763	ENSBTAG00000044019, ENSBTAG00000007847, ENSBTAG00000001807, ENSBTAG00000010439	35	878	13824	1.79941	1	0.986147	99.9423
Annotation Cluster 12	Enrichment Score: 0.6722272908498743
Category	Term	Count	%	PValue	Genes	List Total	Pop Hits	Pop Total	Fold Enrichment	Bonferroni	Benjamini	FDR
GOTERM_BP_ALL	GO:0006461~protein complex assembly	5	11.3636	0.195208	ENSBTAG00000016720, ENSBTAG00000020751, ENSBTAG00000001657, ENSBTAG00000008541, ENSBTAG00000008294	35	935	13824	2.11215	1	0.961519	97.0761
GOTERM_BP_ALL	GO:0070271~protein complex biogenesis	5	11.3636	0.195717	ENSBTAG00000016720, ENSBTAG00000020751, ENSBTAG00000001657, ENSBTAG00000008541, ENSBTAG00000008294	35	936	13824	2.10989	1	0.960388	97.106
GOTERM_BP_ALL	GO:0071822~protein complex subunit organization	5	11.3636	0.251878	ENSBTAG00000016720, ENSBTAG00000020751, ENSBTAG00000001657, ENSBTAG00000008541, ENSBTAG00000008294	35	1042	13824	1.89526	1	0.974174	99.1084
Annotation Cluster 13	Enrichment Score: 0.613005089507829
Category	Term	Count	%	PValue	Genes	List Total	Pop Hits	Pop Total	Fold Enrichment	Bonferroni	Benjamini	FDR
GOTERM_CC_ALL	GO:0031966~mitochondrial membrane	4	9.09091	0.138726	ENSBTAG00000017704, ENSBTAG00000047287, ENSBTAG00000011885, ENSBTAG00000008541	39	527	15461	3.009	1	0.670683	85.4136
GOTERM_CC_ALL	GO:0005740~mitochondrial envelope	4	9.09091	0.157221	ENSBTAG00000017704, ENSBTAG00000047287, ENSBTAG00000011885, ENSBTAG00000008541	39	559	15461	2.83675	1	0.687499	88.974
GOTERM_CC_ALL	GO:0044429~mitochondrial part	4	9.09091	0.239007	ENSBTAG00000017704, ENSBTAG00000047287, ENSBTAG00000011885, ENSBTAG00000008541	39	689	15461	2.30151	1	0.787273	97.0423
GOTERM_CC_ALL	GO:0005739~mitochondrion	4	9.09091	0.677484	ENSBTAG00000017704, ENSBTAG00000047287, ENSBTAG00000011885, ENSBTAG00000008541	39	1392	15461	1.13918	1	0.987014	100
Annotation Cluster 14	Enrichment Score: 0.6088188781133632
Category	Term	Count	%	PValue	Genes	List Total	Pop Hits	Pop Total	Fold Enrichment	Bonferroni	Benjamini	FDR
GOTERM_BP_ALL	GO:1903508~positive regulation of nucleic acid-templated transcription	5	11.3636	0.182147	ENSBTAG00000020751, ENSBTAG00000044019, ENSBTAG00000010125, ENSBTAG00000001657, ENSBTAG00000010439	35	909	13824	2.17256	1	0.954482	96.2009
GOTERM_BP_ALL	GO:0045893~positive regulation of transcription, DNA-templated	5	11.3636	0.182147	ENSBTAG00000020751, ENSBTAG00000044019, ENSBTAG00000010125, ENSBTAG00000001657, ENSBTAG00000010439	35	909	13824	2.17256	1	0.954482	96.2009
GOTERM_BP_ALL	GO:1902680~positive regulation of RNA biosynthetic process	5	11.3636	0.185133	ENSBTAG00000020751, ENSBTAG00000044019, ENSBTAG00000010125, ENSBTAG00000001657, ENSBTAG00000010439	35	915	13824	2.15831	1	0.955307	96.4203
GOTERM_BP_ALL	GO:0051254~positive regulation of RNA metabolic process	5	11.3636	0.203399	ENSBTAG00000020751, ENSBTAG00000044019, ENSBTAG00000010125, ENSBTAG00000001657, ENSBTAG00000010439	35	951	13824	2.07661	1	0.958565	97.5243
GOTERM_BP_ALL	GO:0010557~positive regulation of macromolecule biosynthetic process	5	11.3636	0.271787	ENSBTAG00000020751, ENSBTAG00000044019, ENSBTAG00000010125, ENSBTAG00000001657, ENSBTAG00000010439	35	1078	13824	1.83196	1	0.977762	99.425
GOTERM_BP_ALL	GO:0045935~positive regulation of nucleobase-containing compound metabolic process	5	11.3636	0.294836	ENSBTAG00000020751, ENSBTAG00000044019, ENSBTAG00000010125, ENSBTAG00000001657, ENSBTAG00000010439	35	1119	13824	1.76484	1	0.979659	99.6592
GOTERM_BP_ALL	GO:0031328~positive regulation of cellular biosynthetic process	5	11.3636	0.310757	ENSBTAG00000020751, ENSBTAG00000044019, ENSBTAG00000010125, ENSBTAG00000001657, ENSBTAG00000010439	35	1147	13824	1.72176	1	0.980562	99.765
GOTERM_BP_ALL	GO:0009891~positive regulation of biosynthetic process	5	11.3636	0.322774	ENSBTAG00000020751, ENSBTAG00000044019, ENSBTAG00000010125, ENSBTAG00000001657, ENSBTAG00000010439	35	1168	13824	1.6908	1	0.980944	99.8234
GOTERM_BP_ALL	GO:0051173~positive regulation of nitrogen compound metabolic process	5	11.3636	0.330239	ENSBTAG00000020751, ENSBTAG00000044019, ENSBTAG00000010125, ENSBTAG00000001657, ENSBTAG00000010439	35	1181	13824	1.67219	1	0.981254	99.8526
Annotation Cluster 15	Enrichment Score: 0.5524390861585727
Category	Term	Count	%	PValue	Genes	List Total	Pop Hits	Pop Total	Fold Enrichment	Bonferroni	Benjamini	FDR
GOTERM_BP_ALL	GO:0055065~metal ion homeostasis	3	6.81818	0.225183	ENSBTAG00000001657, ENSBTAG00000006355, ENSBTAG00000010812	35	364	13824	3.25526	1	0.966082	98.423
GOTERM_BP_ALL	GO:0055080~cation homeostasis	3	6.81818	0.284813	ENSBTAG00000001657, ENSBTAG00000006355, ENSBTAG00000010812	35	429	13824	2.76204	1	0.979244	99.5713
GOTERM_BP_ALL	GO:0098771~inorganic ion homeostasis	3	6.81818	0.295843	ENSBTAG00000001657, ENSBTAG00000006355, ENSBTAG00000010812	35	441	13824	2.68688	1	0.979282	99.6671
GOTERM_BP_ALL	GO:0050801~ion homeostasis	3	6.81818	0.325153	ENSBTAG00000001657, ENSBTAG00000006355, ENSBTAG00000010812	35	473	13824	2.5051	1	0.981016	99.8333
Annotation Cluster 16	Enrichment Score: 0.5133656798959083
Category	Term	Count	%	PValue	Genes	List Total	Pop Hits	Pop Total	Fold Enrichment	Bonferroni	Benjamini	FDR
GOTERM_BP_ALL	GO:0006464~cellular protein modification process	9	20.4545	0.288044	ENSBTAG00000020751, ENSBTAG00000044019, ENSBTAG00000023377, ENSBTAG00000007847, ENSBTAG00000006349, ENSBTAG00000009070, ENSBTAG00000001807, ENSBTAG00000010439, ENSBTAG00000011454	35	2565	13824	1.38586	1	0.979586	99.6017
GOTERM_BP_ALL	GO:0036211~protein modification process	9	20.4545	0.288044	ENSBTAG00000020751, ENSBTAG00000044019, ENSBTAG00000023377, ENSBTAG00000007847, ENSBTAG00000006349, ENSBTAG00000009070, ENSBTAG00000001807, ENSBTAG00000010439, ENSBTAG00000011454	35	2565	13824	1.38586	1	0.979586	99.6017
GOTERM_BP_ALL	GO:0043412~macromolecule modification	9	20.4545	0.347525	ENSBTAG00000020751, ENSBTAG00000044019, ENSBTAG00000023377, ENSBTAG00000007847, ENSBTAG00000006349, ENSBTAG00000009070, ENSBTAG00000001807, ENSBTAG00000010439, ENSBTAG00000011454	35	2716	13824	1.30882	1	0.983541	99.9036
Annotation Cluster 17	Enrichment Score: 0.48558591509539606
Category	Term	Count	%	PValue	Genes	List Total	Pop Hits	Pop Total	Fold Enrichment	Bonferroni	Benjamini	FDR
GOTERM_BP_ALL	GO:0044249~cellular biosynthetic process	13	29.5455	0.301321	ENSBTAG00000020751, ENSBTAG00000044019, ENSBTAG00000006349, ENSBTAG00000005859, ENSBTAG00000001657, ENSBTAG00000016740, ENSBTAG00000026356, ENSBTAG00000017685, ENSBTAG00000007847, ENSBTAG00000010125, ENSBTAG00000005730, ENSBTAG00000009070, ENSBTAG00000010439	35	4131	13824	1.24295	1	0.978963	99.7068
GOTERM_BP_ALL	GO:1901576~organic substance biosynthetic process	13	29.5455	0.327275	ENSBTAG00000020751, ENSBTAG00000044019, ENSBTAG00000006349, ENSBTAG00000005859, ENSBTAG00000001657, ENSBTAG00000016740, ENSBTAG00000026356, ENSBTAG00000017685, ENSBTAG00000007847, ENSBTAG00000010125, ENSBTAG00000005730, ENSBTAG00000009070, ENSBTAG00000010439	35	4209	13824	1.21992	1	0.981016	99.8416
GOTERM_BP_ALL	GO:0009058~biosynthetic process	13	29.5455	0.354242	ENSBTAG00000020751, ENSBTAG00000044019, ENSBTAG00000006349, ENSBTAG00000005859, ENSBTAG00000001657, ENSBTAG00000016740, ENSBTAG00000026356, ENSBTAG00000017685, ENSBTAG00000007847, ENSBTAG00000010125, ENSBTAG00000005730, ENSBTAG00000009070, ENSBTAG00000010439	35	4288	13824	1.19744	1	0.984618	99.9186
Annotation Cluster 18	Enrichment Score: 0.45708852496629443
Category	Term	Count	%	PValue	Genes	List Total	Pop Hits	Pop Total	Fold Enrichment	Bonferroni	Benjamini	FDR
GOTERM_MF_ALL	GO:0035639~purine ribonucleoside triphosphate binding	6	13.6364	0.326227	ENSBTAG00000016720, ENSBTAG00000017704, ENSBTAG00000010812, ENSBTAG00000021067, ENSBTAG00000046580, ENSBTAG00000016740	33	1549	13095	1.53706	1	0.966759	99.4081
GOTERM_MF_ALL	GO:0032550~purine ribonucleoside binding	6	13.6364	0.32925	ENSBTAG00000016720, ENSBTAG00000017704, ENSBTAG00000010812, ENSBTAG00000021067, ENSBTAG00000046580, ENSBTAG00000016740	33	1555	13095	1.53113	1	0.964135	99.4417
GOTERM_MF_ALL	GO:0001883~purine nucleoside binding	6	13.6364	0.329754	ENSBTAG00000016720, ENSBTAG00000017704, ENSBTAG00000010812, ENSBTAG00000021067, ENSBTAG00000046580, ENSBTAG00000016740	33	1556	13095	1.53015	1	0.960312	99.4471
GOTERM_MF_ALL	GO:0032549~ribonucleoside binding	6	13.6364	0.330763	ENSBTAG00000016720, ENSBTAG00000017704, ENSBTAG00000010812, ENSBTAG00000021067, ENSBTAG00000046580, ENSBTAG00000016740	33	1558	13095	1.52818	1	0.956615	99.4579
GOTERM_MF_ALL	GO:0001882~nucleoside binding	6	13.6364	0.332782	ENSBTAG00000016720, ENSBTAG00000017704, ENSBTAG00000010812, ENSBTAG00000021067, ENSBTAG00000046580, ENSBTAG00000016740	33	1562	13095	1.52427	1	0.953367	99.4787
GOTERM_MF_ALL	GO:0032555~purine ribonucleotide binding	6	13.6364	0.344424	ENSBTAG00000016720, ENSBTAG00000017704, ENSBTAG00000010812, ENSBTAG00000021067, ENSBTAG00000046580, ENSBTAG00000016740	33	1585	13095	1.50215	1	0.955163	99.5853
GOTERM_MF_ALL	GO:0017076~purine nucleotide binding	6	13.6364	0.347469	ENSBTAG00000016720, ENSBTAG00000017704, ENSBTAG00000010812, ENSBTAG00000021067, ENSBTAG00000046580, ENSBTAG00000016740	33	1591	13095	1.49649	1	0.952606	99.6096
GOTERM_MF_ALL	GO:0032553~ribonucleotide binding	6	13.6364	0.351026	ENSBTAG00000016720, ENSBTAG00000017704, ENSBTAG00000010812, ENSBTAG00000021067, ENSBTAG00000046580, ENSBTAG00000016740	33	1598	13095	1.48993	1	0.94614	99.6364
GOTERM_MF_ALL	GO:0097367~carbohydrate derivative binding	6	13.6364	0.469831	ENSBTAG00000016720, ENSBTAG00000017704, ENSBTAG00000010812, ENSBTAG00000021067, ENSBTAG00000046580, ENSBTAG00000016740	33	1831	13095	1.30033	1	0.970558	99.9737
Annotation Cluster 19	Enrichment Score: 0.44256943014787475
Category	Term	Count	%	PValue	Genes	List Total	Pop Hits	Pop Total	Fold Enrichment	Bonferroni	Benjamini	FDR
GOTERM_MF_ALL	GO:0005524~ATP binding	5	11.3636	0.350456	ENSBTAG00000017704, ENSBTAG00000010812, ENSBTAG00000021067, ENSBTAG00000046580, ENSBTAG00000016740	33	1224	13095	1.62099	1	0.950034	99.6322
GOTERM_MF_ALL	GO:0032559~adenyl ribonucleotide binding	5	11.3636	0.364855	ENSBTAG00000017704, ENSBTAG00000010812, ENSBTAG00000021067, ENSBTAG00000046580, ENSBTAG00000016740	33	1249	13095	1.58854	1	0.949521	99.7251
GOTERM_MF_ALL	GO:0030554~adenyl nucleotide binding	5	11.3636	0.367737	ENSBTAG00000017704, ENSBTAG00000010812, ENSBTAG00000021067, ENSBTAG00000046580, ENSBTAG00000016740	33	1254	13095	1.58221	1	0.94707	99.7409
Annotation Cluster 20	Enrichment Score: 0.40477652919200247
Category	Term	Count	%	PValue	Genes	List Total	Pop Hits	Pop Total	Fold Enrichment	Bonferroni	Benjamini	FDR
GOTERM_MF_ALL	GO:0000166~nucleotide binding	7	15.9091	0.372805	ENSBTAG00000016720, ENSBTAG00000017704, ENSBTAG00000011885, ENSBTAG00000010812, ENSBTAG00000021067, ENSBTAG00000046580, ENSBTAG00000016740	33	2023	13095	1.37307	1	0.945829	99.7666
GOTERM_MF_ALL	GO:1901265~nucleoside phosphate binding	7	15.9091	0.372805	ENSBTAG00000016720, ENSBTAG00000017704, ENSBTAG00000011885, ENSBTAG00000010812, ENSBTAG00000021067, ENSBTAG00000046580, ENSBTAG00000016740	33	2023	13095	1.37307	1	0.945829	99.7666
GOTERM_MF_ALL	GO:0036094~small molecule binding	7	15.9091	0.439244	ENSBTAG00000016720, ENSBTAG00000017704, ENSBTAG00000011885, ENSBTAG00000010812, ENSBTAG00000021067, ENSBTAG00000046580, ENSBTAG00000016740	33	2165	13095	1.28301	1	0.965376	99.9455
Annotation Cluster 21	Enrichment Score: 0.3850355907520342
Category	Term	Count	%	PValue	Genes	List Total	Pop Hits	Pop Total	Fold Enrichment	Bonferroni	Benjamini	FDR
GOTERM_BP_ALL	GO:0045944~positive regulation of transcription from RNA polymerase II promoter	4	9.09091	0.223301	ENSBTAG00000020751, ENSBTAG00000044019, ENSBTAG00000010125, ENSBTAG00000010439	35	665	13824	2.37577	1	0.967409	98.3595
GOTERM_BP_ALL	GO:0006366~transcription from RNA polymerase II promoter	4	9.09091	0.533776	ENSBTAG00000020751, ENSBTAG00000044019, ENSBTAG00000010125, ENSBTAG00000010439	35	1130	13824	1.39813	1	0.995626	99.9996
GOTERM_BP_ALL	GO:0006357~regulation of transcription from RNA polymerase II promoter	4	9.09091	0.587007	ENSBTAG00000020751, ENSBTAG00000044019, ENSBTAG00000010125, ENSBTAG00000010439	35	1219	13824	1.29605	1	0.996983	99.9999
Annotation Cluster 22	Enrichment Score: 0.28202699173734597
Category	Term	Count	%	PValue	Genes	List Total	Pop Hits	Pop Total	Fold Enrichment	Bonferroni	Benjamini	FDR
GOTERM_BP_ALL	GO:0001932~regulation of protein phosphorylation	4	9.09091	0.438332	ENSBTAG00000023377, ENSBTAG00000009070, ENSBTAG00000001807, ENSBTAG00000010439	35	982	13824	1.60884	1	0.99188	99.9916
GOTERM_BP_ALL	GO:0042325~regulation of phosphorylation	4	9.09091	0.489576	ENSBTAG00000023377, ENSBTAG00000009070, ENSBTAG00000001807, ENSBTAG00000010439	35	1060	13824	1.49046	1	0.994298	99.9982
GOTERM_BP_ALL	GO:0019220~regulation of phosphate metabolic process	4	9.09091	0.588738	ENSBTAG00000023377, ENSBTAG00000009070, ENSBTAG00000001807, ENSBTAG00000010439	35	1222	13824	1.29287	1	0.996975	99.9999
GOTERM_BP_ALL	GO:0051174~regulation of phosphorus metabolic process	4	9.09091	0.589314	ENSBTAG00000023377, ENSBTAG00000009070, ENSBTAG00000001807, ENSBTAG00000010439	35	1223	13824	1.29181	1	0.996911	99.9999
Annotation Cluster 23	Enrichment Score: 0.260576067906065
Category	Term	Count	%	PValue	Genes	List Total	Pop Hits	Pop Total	Fold Enrichment	Bonferroni	Benjamini	FDR
GOTERM_BP_ALL	GO:0019219~regulation of nucleobase-containing compound metabolic process	8	18.1818	0.470585	ENSBTAG00000020751, ENSBTAG00000017685, ENSBTAG00000044019, ENSBTAG00000007847, ENSBTAG00000010125, ENSBTAG00000001657, ENSBTAG00000009070, ENSBTAG00000010439	35	2617	13824	1.2074	1	0.993525	99.9968
GOTERM_BP_ALL	GO:0031326~regulation of cellular biosynthetic process	8	18.1818	0.510272	ENSBTAG00000020751, ENSBTAG00000017685, ENSBTAG00000044019, ENSBTAG00000007847, ENSBTAG00000010125, ENSBTAG00000001657, ENSBTAG00000009070, ENSBTAG00000010439	35	2709	13824	1.1664	1	0.994807	99.9991
GOTERM_BP_ALL	GO:0034654~nucleobase-containing compound biosynthetic process	8	18.1818	0.519235	ENSBTAG00000020751, ENSBTAG00000017685, ENSBTAG00000044019, ENSBTAG00000007847, ENSBTAG00000010125, ENSBTAG00000001657, ENSBTAG00000009070, ENSBTAG00000010439	35	2730	13824	1.15743	1	0.995323	99.9993
GOTERM_BP_ALL	GO:0009889~regulation of biosynthetic process	8	18.1818	0.528152	ENSBTAG00000020751, ENSBTAG00000017685, ENSBTAG00000044019, ENSBTAG00000007847, ENSBTAG00000010125, ENSBTAG00000001657, ENSBTAG00000009070, ENSBTAG00000010439	35	2751	13824	1.14859	1	0.995379	99.9995
GOTERM_BP_ALL	GO:0018130~heterocycle biosynthetic process	8	18.1818	0.539547	ENSBTAG00000020751, ENSBTAG00000017685, ENSBTAG00000044019, ENSBTAG00000007847, ENSBTAG00000010125, ENSBTAG00000001657, ENSBTAG00000009070, ENSBTAG00000010439	35	2778	13824	1.13743	1	0.995478	99.9997
GOTERM_BP_ALL	GO:0019438~aromatic compound biosynthetic process	8	18.1818	0.544584	ENSBTAG00000020751, ENSBTAG00000017685, ENSBTAG00000044019, ENSBTAG00000007847, ENSBTAG00000010125, ENSBTAG00000001657, ENSBTAG00000009070, ENSBTAG00000010439	35	2790	13824	1.13253	1	0.995683	99.9997
GOTERM_BP_ALL	GO:0051171~regulation of nitrogen compound metabolic process	8	18.1818	0.547513	ENSBTAG00000020751, ENSBTAG00000017685, ENSBTAG00000044019, ENSBTAG00000007847, ENSBTAG00000010125, ENSBTAG00000001657, ENSBTAG00000009070, ENSBTAG00000010439	35	2797	13824	1.1297	1	0.995618	99.9997
GOTERM_BP_ALL	GO:1901362~organic cyclic compound biosynthetic process	8	18.1818	0.577264	ENSBTAG00000020751, ENSBTAG00000017685, ENSBTAG00000044019, ENSBTAG00000007847, ENSBTAG00000010125, ENSBTAG00000001657, ENSBTAG00000009070, ENSBTAG00000010439	35	2869	13824	1.10135	1	0.996687	99.9999
GOTERM_BP_ALL	GO:0044271~cellular nitrogen compound biosynthetic process	8	18.1818	0.738565	ENSBTAG00000020751, ENSBTAG00000017685, ENSBTAG00000044019, ENSBTAG00000007847, ENSBTAG00000010125, ENSBTAG00000001657, ENSBTAG00000009070, ENSBTAG00000010439	35	3310	13824	0.954614	1	0.999571	100
Annotation Cluster 24	Enrichment Score: 0.24136504976167905
Category	Term	Count	%	PValue	Genes	List Total	Pop Hits	Pop Total	Fold Enrichment	Bonferroni	Benjamini	FDR
GOTERM_BP_ALL	GO:0006351~transcription, DNA-templated	7	15.9091	0.415051	ENSBTAG00000020751, ENSBTAG00000017685, ENSBTAG00000044019, ENSBTAG00000007847, ENSBTAG00000010125, ENSBTAG00000001657, ENSBTAG00000010439	35	2100	13824	1.31657	1	0.99053	99.9837
GOTERM_BP_ALL	GO:0006355~regulation of transcription, DNA-templated	7	15.9091	0.480378	ENSBTAG00000020751, ENSBTAG00000017685, ENSBTAG00000044019, ENSBTAG00000007847, ENSBTAG00000010125, ENSBTAG00000001657, ENSBTAG00000010439	35	2240	13824	1.23429	1	0.994044	99.9976
GOTERM_BP_ALL	GO:1903506~regulation of nucleic acid-templated transcription	7	15.9091	0.486382	ENSBTAG00000020751, ENSBTAG00000017685, ENSBTAG00000044019, ENSBTAG00000007847, ENSBTAG00000010125, ENSBTAG00000001657, ENSBTAG00000010439	35	2253	13824	1.22716	1	0.994203	99.998
GOTERM_BP_ALL	GO:2001141~regulation of RNA biosynthetic process	7	15.9091	0.49007	ENSBTAG00000020751, ENSBTAG00000017685, ENSBTAG00000044019, ENSBTAG00000007847, ENSBTAG00000010125, ENSBTAG00000001657, ENSBTAG00000010439	35	2261	13824	1.22282	1	0.99416	99.9983
GOTERM_BP_ALL	GO:0051252~regulation of RNA metabolic process	7	15.9091	0.535555	ENSBTAG00000020751, ENSBTAG00000017685, ENSBTAG00000044019, ENSBTAG00000007847, ENSBTAG00000010125, ENSBTAG00000001657, ENSBTAG00000010439	35	2361	13824	1.17103	1	0.995476	99.9996
GOTERM_BP_ALL	GO:0097659~nucleic acid-templated transcription	7	15.9091	0.552482	ENSBTAG00000020751, ENSBTAG00000017685, ENSBTAG00000044019, ENSBTAG00000007847, ENSBTAG00000010125, ENSBTAG00000001657, ENSBTAG00000010439	35	2399	13824	1.15248	1	0.995815	99.9998
GOTERM_BP_ALL	GO:0032774~RNA biosynthetic process	7	15.9091	0.562176	ENSBTAG00000020751, ENSBTAG00000017685, ENSBTAG00000044019, ENSBTAG00000007847, ENSBTAG00000010125, ENSBTAG00000001657, ENSBTAG00000010439	35	2421	13824	1.14201	1	0.996284	99.9999
GOTERM_BP_ALL	GO:2000112~regulation of cellular macromolecule biosynthetic process	7	15.9091	0.608067	ENSBTAG00000020751, ENSBTAG00000017685, ENSBTAG00000044019, ENSBTAG00000007847, ENSBTAG00000010125, ENSBTAG00000001657, ENSBTAG00000010439	35	2528	13824	1.09367	1	0.997422	100
GOTERM_BP_ALL	GO:0010556~regulation of macromolecule biosynthetic process	7	15.9091	0.640833	ENSBTAG00000020751, ENSBTAG00000017685, ENSBTAG00000044019, ENSBTAG00000007847, ENSBTAG00000010125, ENSBTAG00000001657, ENSBTAG00000010439	35	2608	13824	1.06012	1	0.998152	100
GOTERM_BP_ALL	GO:0016070~RNA metabolic process	7	15.9091	0.804463	ENSBTAG00000020751, ENSBTAG00000017685, ENSBTAG00000044019, ENSBTAG00000007847, ENSBTAG00000010125, ENSBTAG00000001657, ENSBTAG00000010439	35	3092	13824	0.894179	1	0.999803	100
GOTERM_BP_ALL	GO:0090304~nucleic acid metabolic process	7	15.9091	0.893035	ENSBTAG00000020751, ENSBTAG00000017685, ENSBTAG00000044019, ENSBTAG00000007847, ENSBTAG00000010125, ENSBTAG00000001657, ENSBTAG00000010439	35	3493	13824	0.791526	1	0.999978	100
Annotation Cluster 25	Enrichment Score: 0.22525285525310898
Category	Term	Count	%	PValue	Genes	List Total	Pop Hits	Pop Total	Fold Enrichment	Bonferroni	Benjamini	FDR
UP_KEYWORDS	Transcription regulation	3	6.81818	0.447014	ENSBTAG00000020751, ENSBTAG00000007847, ENSBTAG00000010125	43	638	17808	1.94736	1	0.973896	99.816
UP_KEYWORDS	Transcription	3	6.81818	0.491901	ENSBTAG00000020751, ENSBTAG00000007847, ENSBTAG00000010125	43	695	17808	1.78765	1	0.966136	99.9252
UP_KEYWORDS	Nucleus	3	6.81818	0.959495	ENSBTAG00000020751, ENSBTAG00000007847, ENSBTAG00000010125	43	2019	17808	0.615363	1	0.999948	100
Annotation Cluster 26	Enrichment Score: 0.20628891284068923
Category	Term	Count	%	PValue	Genes	List Total	Pop Hits	Pop Total	Fold Enrichment	Bonferroni	Benjamini	FDR
GOTERM_BP_ALL	GO:0098602~single organism cell adhesion	3	6.81818	0.433474	ENSBTAG00000016720, ENSBTAG00000017685, ENSBTAG00000010125	35	595	13824	1.99145	1	0.991813	99.9903
GOTERM_BP_ALL	GO:0007155~cell adhesion	3	6.81818	0.743661	ENSBTAG00000016720, ENSBTAG00000017685, ENSBTAG00000010125	35	1054	13824	1.12421	1	0.999574	100
GOTERM_BP_ALL	GO:0022610~biological adhesion	3	6.81818	0.746097	ENSBTAG00000016720, ENSBTAG00000017685, ENSBTAG00000010125	35	1059	13824	1.1189	1	0.999582	100
Annotation Cluster 27	Enrichment Score: 0.1984875693502788
Category	Term	Count	%	PValue	Genes	List Total	Pop Hits	Pop Total	Fold Enrichment	Bonferroni	Benjamini	FDR
GOTERM_CC_ALL	GO:0070062~extracellular exosome	6	13.6364	0.629303	ENSBTAG00000016720, ENSBTAG00000003802, ENSBTAG00000017685, ENSBTAG00000010812, ENSBTAG00000021067, ENSBTAG00000016740	39	2162	15461	1.10019	1	0.982959	99.9997
GOTERM_CC_ALL	GO:1903561~extracellular vesicle	6	13.6364	0.634882	ENSBTAG00000016720, ENSBTAG00000003802, ENSBTAG00000017685, ENSBTAG00000010812, ENSBTAG00000021067, ENSBTAG00000016740	39	2175	15461	1.09362	1	0.982825	99.9998
GOTERM_CC_ALL	GO:0043230~extracellular organelle	6	13.6364	0.635309	ENSBTAG00000016720, ENSBTAG00000003802, ENSBTAG00000017685, ENSBTAG00000010812, ENSBTAG00000021067, ENSBTAG00000016740	39	2176	15461	1.09311	1	0.981706	99.9998
Annotation Cluster 28	Enrichment Score: 0.14813318190739413
Category	Term	Count	%	PValue	Genes	List Total	Pop Hits	Pop Total	Fold Enrichment	Bonferroni	Benjamini	FDR
GOTERM_BP_ALL	GO:0048513~animal organ development	7	15.9091	0.504755	ENSBTAG00000020751, ENSBTAG00000017685, ENSBTAG00000044019, ENSBTAG00000010125, ENSBTAG00000013391, ENSBTAG00000001657, ENSBTAG00000005730	35	2293	13824	1.20576	1	0.994529	99.9989
GOTERM_BP_ALL	GO:0048731~system development	7	15.9091	0.806905	ENSBTAG00000020751, ENSBTAG00000017685, ENSBTAG00000044019, ENSBTAG00000010125, ENSBTAG00000013391, ENSBTAG00000001657, ENSBTAG00000005730	35	3101	13824	0.891583	1	0.999802	100
GOTERM_BP_ALL	GO:0007275~multicellular organism development	7	15.9091	0.882465	ENSBTAG00000020751, ENSBTAG00000017685, ENSBTAG00000044019, ENSBTAG00000010125, ENSBTAG00000013391, ENSBTAG00000001657, ENSBTAG00000005730	35	3434	13824	0.805125	1	0.999969	100
Annotation Cluster 29	Enrichment Score: 0.14248599502730372
Category	Term	Count	%	PValue	Genes	List Total	Pop Hits	Pop Total	Fold Enrichment	Bonferroni	Benjamini	FDR
GOTERM_BP_ALL	GO:0048870~cell motility	3	6.81818	0.698154	ENSBTAG00000016720, ENSBTAG00000003802, ENSBTAG00000017685	35	967	13824	1.22535	1	0.999191	100
GOTERM_BP_ALL	GO:0051674~localization of cell	3	6.81818	0.698154	ENSBTAG00000016720, ENSBTAG00000003802, ENSBTAG00000017685	35	967	13824	1.22535	1	0.999191	100
GOTERM_BP_ALL	GO:0040011~locomotion	3	6.81818	0.766724	ENSBTAG00000016720, ENSBTAG00000003802, ENSBTAG00000017685	35	1103	13824	1.07426	1	0.99969	100
Annotation Cluster 30	Enrichment Score: 0.1356083458960242
Category	Term	Count	%	PValue	Genes	List Total	Pop Hits	Pop Total	Fold Enrichment	Bonferroni	Benjamini	FDR
GOTERM_CC_ALL	GO:0070013~intracellular organelle lumen	7	15.9091	0.726011	ENSBTAG00000020751, ENSBTAG00000044019, ENSBTAG00000007847, ENSBTAG00000001807, ENSBTAG00000010439, ENSBTAG00000011454, ENSBTAG00000016740	39	2849	15461	0.974044	1	0.991889	100
GOTERM_CC_ALL	GO:0043233~organelle lumen	7	15.9091	0.726683	ENSBTAG00000020751, ENSBTAG00000044019, ENSBTAG00000007847, ENSBTAG00000001807, ENSBTAG00000010439, ENSBTAG00000011454, ENSBTAG00000016740	39	2851	15461	0.973361	1	0.991344	100
GOTERM_CC_ALL	GO:0031974~membrane-enclosed lumen	7	15.9091	0.742825	ENSBTAG00000020751, ENSBTAG00000044019, ENSBTAG00000007847, ENSBTAG00000001807, ENSBTAG00000010439, ENSBTAG00000011454, ENSBTAG00000016740	39	2900	15461	0.956914	1	0.992531	100
Annotation Cluster 31	Enrichment Score: 0.11570930605523395
Category	Term	Count	%	PValue	Genes	List Total	Pop Hits	Pop Total	Fold Enrichment	Bonferroni	Benjamini	FDR
GOTERM_BP_ALL	GO:0009966~regulation of signal transduction	5	11.3636	0.719451	ENSBTAG00000011338, ENSBTAG00000014249, ENSBTAG00000009070, ENSBTAG00000010812, ENSBTAG00000046580	35	1933	13824	1.02165	1	0.999438	100
GOTERM_BP_ALL	GO:0010646~regulation of cell communication	5	11.3636	0.786839	ENSBTAG00000011338, ENSBTAG00000014249, ENSBTAG00000009070, ENSBTAG00000010812, ENSBTAG00000046580	35	2118	13824	0.932416	1	0.999774	100
GOTERM_BP_ALL	GO:0023051~regulation of signaling	5	11.3636	0.794301	ENSBTAG00000011338, ENSBTAG00000014249, ENSBTAG00000009070, ENSBTAG00000010812, ENSBTAG00000046580	35	2141	13824	0.922399	1	0.999777	100
Annotation Cluster 32	Enrichment Score: 0.09739646195964217
Category	Term	Count	%	PValue	Genes	List Total	Pop Hits	Pop Total	Fold Enrichment	Bonferroni	Benjamini	FDR
GOTERM_BP_ALL	GO:0048856~anatomical structure development	9	20.4545	0.790597	ENSBTAG00000016720, ENSBTAG00000003802, ENSBTAG00000020751, ENSBTAG00000017685, ENSBTAG00000044019, ENSBTAG00000010125, ENSBTAG00000013391, ENSBTAG00000001657, ENSBTAG00000005730	35	3923	13824	0.906129	1	0.999779	100
GOTERM_BP_ALL	GO:0044767~single-organism developmental process	9	20.4545	0.791921	ENSBTAG00000016720, ENSBTAG00000003802, ENSBTAG00000020751, ENSBTAG00000017685, ENSBTAG00000044019, ENSBTAG00000010125, ENSBTAG00000013391, ENSBTAG00000001657, ENSBTAG00000005730	35	3928	13824	0.904975	1	0.999771	100
GOTERM_BP_ALL	GO:0032502~developmental process	9	20.4545	0.81503	ENSBTAG00000016720, ENSBTAG00000003802, ENSBTAG00000020751, ENSBTAG00000017685, ENSBTAG00000044019, ENSBTAG00000010125, ENSBTAG00000013391, ENSBTAG00000001657, ENSBTAG00000005730	35	4019	13824	0.884484	1	0.999817	100
Annotation Cluster 33	Enrichment Score: 0.0846840201038905
Category	Term	Count	%	PValue	Genes	List Total	Pop Hits	Pop Total	Fold Enrichment	Bonferroni	Benjamini	FDR
GOTERM_BP_ALL	GO:0006139~nucleobase-containing compound metabolic process	9	20.4545	0.797677	ENSBTAG00000020751, ENSBTAG00000017685, ENSBTAG00000044019, ENSBTAG00000007847, ENSBTAG00000011885, ENSBTAG00000010125, ENSBTAG00000001657, ENSBTAG00000009070, ENSBTAG00000010439	35	3950	13824	0.899935	1	0.99978	100
GOTERM_BP_ALL	GO:0046483~heterocycle metabolic process	9	20.4545	0.816489	ENSBTAG00000020751, ENSBTAG00000017685, ENSBTAG00000044019, ENSBTAG00000007847, ENSBTAG00000011885, ENSBTAG00000010125, ENSBTAG00000001657, ENSBTAG00000009070, ENSBTAG00000010439	35	4025	13824	0.883166	1	0.999818	100
GOTERM_BP_ALL	GO:0006725~cellular aromatic compound metabolic process	9	20.4545	0.826477	ENSBTAG00000020751, ENSBTAG00000017685, ENSBTAG00000044019, ENSBTAG00000007847, ENSBTAG00000011885, ENSBTAG00000010125, ENSBTAG00000001657, ENSBTAG00000009070, ENSBTAG00000010439	35	4067	13824	0.874045	1	0.999858	100
GOTERM_BP_ALL	GO:1901360~organic cyclic compound metabolic process	9	20.4545	0.851639	ENSBTAG00000020751, ENSBTAG00000017685, ENSBTAG00000044019, ENSBTAG00000007847, ENSBTAG00000011885, ENSBTAG00000010125, ENSBTAG00000001657, ENSBTAG00000009070, ENSBTAG00000010439	35	4181	13824	0.850214	1	0.99992	100
Annotation Cluster 34	Enrichment Score: 0.06677492032012843
Category	Term	Count	%	PValue	Genes	List Total	Pop Hits	Pop Total	Fold Enrichment	Bonferroni	Benjamini	FDR
GOTERM_BP_ALL	GO:0015031~protein transport	3	6.81818	0.798664	ENSBTAG00000016720, ENSBTAG00000017685, ENSBTAG00000044019	35	1178	13824	1.00587	1	0.999778	100
GOTERM_BP_ALL	GO:0045184~establishment of protein localization	3	6.81818	0.847461	ENSBTAG00000016720, ENSBTAG00000017685, ENSBTAG00000044019	35	1315	13824	0.901076	1	0.999911	100
GOTERM_BP_ALL	GO:0008104~protein localization	3	6.81818	0.931517	ENSBTAG00000016720, ENSBTAG00000017685, ENSBTAG00000044019	35	1686	13824	0.702796	1	0.999996	100
Annotation Cluster 35	Enrichment Score: 0.05003886171974293
Category	Term	Count	%	PValue	Genes	List Total	Pop Hits	Pop Total	Fold Enrichment	Bonferroni	Benjamini	FDR
GOTERM_MF_ALL	GO:0046872~metal ion binding	6	13.6364	0.880186	ENSBTAG00000047287, ENSBTAG00000019358, ENSBTAG00000005859, ENSBTAG00000011454, ENSBTAG00000046580, ENSBTAG00000016740	33	2961	13095	0.80409	1	0.999923	100
GOTERM_MF_ALL	GO:0043169~cation binding	6	13.6364	0.885824	ENSBTAG00000047287, ENSBTAG00000019358, ENSBTAG00000005859, ENSBTAG00000011454, ENSBTAG00000046580, ENSBTAG00000016740	33	2990	13095	0.796291	1	0.999913	100
GOTERM_MF_ALL	GO:0043167~ion binding	6	13.6364	0.90774	ENSBTAG00000047287, ENSBTAG00000019358, ENSBTAG00000005859, ENSBTAG00000011454, ENSBTAG00000046580, ENSBTAG00000016740	33	3115	13095	0.764337	1	0.999959	100
Annotation Cluster 36	Enrichment Score: 0.04097409840593516
Category	Term	Count	%	PValue	Genes	List Total	Pop Hits	Pop Total	Fold Enrichment	Bonferroni	Benjamini	FDR
GOTERM_BP_ALL	GO:0010605~negative regulation of macromolecule metabolic process	3	6.81818	0.897703	ENSBTAG00000020751, ENSBTAG00000023377, ENSBTAG00000001657	35	1504	13824	0.787842	1	0.99998	100
GOTERM_BP_ALL	GO:0031324~negative regulation of cellular metabolic process	3	6.81818	0.907635	ENSBTAG00000020751, ENSBTAG00000023377, ENSBTAG00000001657	35	1551	13824	0.763968	1	0.999987	100
GOTERM_BP_ALL	GO:0009892~negative regulation of metabolic process	3	6.81818	0.92477	ENSBTAG00000020751, ENSBTAG00000023377, ENSBTAG00000001657	35	1644	13824	0.720751	1	0.999995	100
